# Supplementary material for: Physical Activity Is Associated with a Lower Risk of Osteoporotic Fractures in Osteoporosis: A Longitudinal Study
Source: J Pers Med. 2022 Mar 18;12(3):491. doi: 10.3390/jpm12030491 (PMC8949817; doi:10.3390/jpm12030491)
Supplement: Supplementary file 1 [file jpm-12-00491-s001.zip]

Archive with 4 entries (4 files):
- Table S1(subgroup vertebral fx).pdf
- Table S2(subgroup hip fx).pdf
- Table S3(subgroup distal radius fx).pdf
- Table S4(additional subgroup).pdf
